# Supplementary material for: Thermal Characterization and Heat Capacities of Seven Polyphenols
Source: Molecules. 2025 Jan 6;30(1):199. doi: 10.3390/molecules30010199 (PMC11722974; doi:10.3390/molecules30010199)
Supplement: Supplementary file 1 [file molecules-30-00199-s001.zip]

Archive with 1 entries (1 files):
- molecules-3377527-supplementary.pdf
